# Supplementary material for: Dysregulated Glucuronidation of Bilirubin Exacerbates Liver Inflammation and Fibrosis in Schistosomiasis Japonica through the NF-κB Signaling Pathway
Source: Pathogens. 2024 Mar 28;13(4):287. doi: 10.3390/pathogens13040287 (PMC11054532; doi:10.3390/pathogens13040287)
Supplement: Supplementary file 1 [file pathogens-13-00287-s001.zip]

Archive with 1 entries (1 files):
- pathogens-2872041-supplementary.pdf
